# Supplementary material for: A potent pan-sarbecovirus neutralizing antibody resilient to epitope diversification
Source: Cell. Author manuscript; Available in PMC 2024 Dec 14. (PMC11645210; doi:10.1016/j.cell.2024.09.026)
Supplement: 2 — Data S2. Polyreactivity and tissue cross-reactivity related to Figure 1 [file NIHMS2027680-supplement-2.xlsx]

## Sheet: Polyreactivity
Polyreactivity of S2V29 to Hep2 cells, in comparison to positive (FI6) and negative (MPE8) control mAbs run in parallel
S2V29			Positive control (FI6 mAb)			Negative control (MPE8 mAb)
Polyreactivity of VIR-7229 to Hep2 cells, in comparison to positive (FI6) and negative (MPE8) control mAbs run in parallel
VIR-7229			Positive control (FI6 mAb)			Negative control (MPE8 mAb)

## Sheet: S2V29 Tissue cross-reactivity
Control titration: S2V29-AF488 with positive control material
Control titration: S2V29-AF488 with negative control material
Tissue titration: S2V29-AF488

## Sheet: VIR-7229 Tissue cross-react. 
Control titration: VIR-7229-AF488 with positive control material
Control titration: VIR-7229-AF488 with negative control material
Tissue titration: VIR-7229-AF488 (in the tables below, VIR-7229-AF488 is referred to as S2V29-AF488)
