# Supplementary material for: A potent pan-sarbecovirus neutralizing antibody resilient to epitope diversification
Source: Cell. Author manuscript; Available in PMC 2024 Dec 14. (PMC11645210; doi:10.1016/j.cell.2024.09.026)
Supplement: 3 — Data S3. In vivo efficacy related to Figure 2 [file NIHMS2027680-supplement-3.xlsx]

## Sheet: Body weight (XBB.1.5)
	XBB.1.5 experiment
	Variation in the body weight (%)	days post-infection
		-1	0	1	2	3	4
	CoV-2/XBB.1.5 + VIR-7229 1.5mg/kg	0.87	0		-3.38	-6.1	-3.59
		-0.34	0		-1.57	-1.35	0.56
		-0.66	0		-4.8	-7.1	-7.1
		0.87	0		-2.73	-4.97	-3.6
		-0.97	0		-5.47	-3.41	-0.49
		-0.63	0		-6.93	-8.06	-6.3
	CoV-2/XBB.1.5 + VIR-7229 0.5mg/kg	-2.4	0		-5.34	-8.83	-11.01
		-1.11	0		-4.21	-9.98	-8.18
		-2.28	0		-5.9	-8.58	-10.64
		-2.52	0		-4.47	-8.59	-11.11
		-2.12	0		-6.75	-10.33	-12.05
		-1.37	0		-3.26	-7.77	-6.62
	CoV-2/XBB.1.5 + VIR-7229 0.17mg/kg	0	0		-3.06	-7.59	-7.47
		-1.06	0		-4.25	-8.39	-12.42
		-1.71	0		-3.09	-9.59	-12.79
		2.04	0		-3.71	-9.7	-13.41
		-0.85	0		-2.42	-6.28	-7.13
		0.13	0		-2.7	-6.03	-8.86
	CoV-2/XBB.1.5 + VIR-7229 0.06mg/kg	-0.51	0		-2.15	-7.85	-10.76
		-2.47	0		-3.42	-10.48	-12.96
		-3.21	0		-4.1	-8.42	-13.73
		0	0		-3.43	-9.98	-12.06
		-3.26	0		-3.99	-7.01	-9.19
		-1.13	0		-4.17	-9.13	-11.27
	CoV-2/XBB.1.5 + Isotype 1.5mg/kg	-0.69	0		-2.54	-8.31	-11.2
		-1.19	0		-4.63	-10.24	-12.39
		-0.38	0		-3.03	-8.71	-10.98
		-1.49	0		-2.35	-6.44	-9.78
		-1.65	0		-3.43	-8.77	-10.17
		-1.29	0		-3.16	-7.85	-11.12

## Sheet: Clinical score (XBB.1.5)
	XBB.1.5 experiment
	Score	days post-infection
		-1	0	1	2	3	4
	CoV-2/XBB.1.5 + VIR-7229 1.5mg/kg	0	0		1	1	0
		0	0		0	0	0
		0	0		0	1	0
		0	0		1	1	1
		0	0		1	1	1
		0	0		1	1	1
	CoV-2/XBB.1.5 + VIR-7229 0.5mg/kg	0	0		0	1	1
		0	0		0	1	0
		0	0		1	1	1
		0	0		1	1	1
		0	0		1	1	1
		0	0		1	1	1
	CoV-2/XBB.1.5 + VIR-7229 0.17mg/kg	0	0		1	1	1
		0	0		1	2	2
		0	0		2	2	2
		0	0		1	1	2
		0	0		0	1	1
		0	0		0	1	1
	CoV-2/XBB.1.5 + VIR-7229 0.06mg/kg	0	0		1	1	1
		0	0		1	2	2
		0	0		1	1	1
		0	0		1	1	1
		0	0		0	1	2
		0	0		1	1	2
	CoV-2/XBB.1.5 + Isotype 1.5mg/kg	0	0		1	2	2
		0	0		2	2	4
		0	0		0	1	3
		0	0		1	2	3
		0	0		1	2	4
		0	0		1	2	2
	clinical score scale
	1: ruffled fur | 2: slow movements | 3: apathy | 4: absence of exploratory activity

## Sheet: Lung weight (XBB.1.5)
	XBB.1.5 experiment
	Lung weight to body weight ratio at 4 dpi (%)
	CoV-2/XBB.1.5 + VIR-7229 1.5mg/kg	CoV-2/XBB.1.5 + VIR-7229 0.5mg/kg	CoV-2/XBB.1.5 + VIR-7229 0.17mg/kg	CoV-2/XBB.1.5 + VIR-7229 0.06mg/kg	CoV-2/XBB.1.5 + Isotype 1.5mg/kg
	0.678	0.858	0.926	0.993	0.91
	0.782	0.876	1.091	0.947	0.861
	0.823	0.993	0.978	0.77	1.135
	0.902	1.031	0.968	0.946	1.097
	0.489	1.054	1.04	0.932	0.99
	0.806	0.787	1.408	0.889	1.186

## Sheet: Viral RNA (XBB.1.5)
	XBB.1.5 experiment
	Viral RNA load in the lungs at 4 dpi (copies/ g of tissue)
	CoV-2/XBB.1.5 + VIR-7229 1.5mg/kg	CoV-2/XBB.1.5 + VIR-7229 0.5mg/kg	CoV-2/XBB.1.5 + VIR-7229 0.17mg/kg	CoV-2/XBB.1.5 + VIR-7229 0.06mg/kg	CoV-2/XBB.1.5 + Isotype 1.5mg/kg
	8550000000	54800000000	113000000000	295000000000	504000000000
	3590000000	6060000000	46700000000	275000000000	227000000000
	14600000000	66900000000	245000000000	280000000000	174000000000
	12900000000	166000000000	527000000000	303000000000	128000000000
	9340000000	162000000000	120000000000	66800000000	170000000000
	22200000000	71600000000	31600000000	68600000000	295000000000

## Sheet: Viral titer (XBB.1.5)
	XBB.1.5 experiment
	Viral titer in the lungs at 4 dpi (TCID50/ 100 mg of tissue)
	CoV-2/XBB.1.5 + VIR-7229 1.5mg/kg	CoV-2/XBB.1.5 + VIR-7229 0.5mg/kg	CoV-2/XBB.1.5 + VIR-7229 0.17mg/kg	CoV-2/XBB.1.5 + VIR-7229 0.06mg/kg	CoV-2/XBB.1.5 + Isotype 1.5mg/kg
	84	51.7	10000	124000	126000
	nd	13.7	128	38200	233000
	nd	94.5	26100	407000	155000
	nd	14.9	5370	108000	15500
	nd	30.8	943	39400	238000
	nd	37.4	28600	24900	194000
	nd: not detected

## Sheet: ELISA (XBB.1.5)
	XBB.1.5 experiment
	mAbs in the serum at 4 dpi (μg/mL)
	CoV-2/XBB.1.5 + VIR-7229 1.5mg/kg	CoV-2/XBB.1.5 + VIR-7229 0.5mg/kg	CoV-2/XBB.1.5 + VIR-7229 0.17mg/kg	CoV-2/XBB.1.5 + VIR-7229 0.06mg/kg	CoV-2/XBB.1.5 + Isotype 1.5mg/kg
	6.223	2.364	0.789	0.2	nd
	5.356	1.612	0.474	0.205	nd
	6.062	1.598	0.922	0.144	nd
	4.205	1.653	0.512	0.126	nd
	4.108	1.584	0.46	0.192	nd
	5.134	1.26	0.383	0.1	nd
	nd: not detected

## Sheet: Body weight (JN.1)
	JN.1 experiment
	Variation in the body weight (%)	days post-infection
		-1	0	1	2	3	4
	CoV-2/JN.1 + VIR-7229 5mg/kg	-1.25	0		1.14	2.84	6.14
		0	0		0.85	2.03	1.17
		-1.64	0		1.38	2.26	5.41
		0.45	0		0.22	1.22	2.67
		-1.19	0		-1.71	0.4	0.79
		0	0		0.84	3.36	4.2
	CoV-2/JN.1 + VIR-7229 1.5mg/kg	1.49	0		0.96	2.02	1.49
		-0.13	0		1.13	2.01	2.51
		1.07	0		0.8	2.01	2.68
		0.99	0		1.11	2.59	3.08
		-0.12	0		-0.36	0.24	1.7
		-1	0		-1.66	0.22	2.77
	CoV-2/JN.1 + VIR-7229 0.5mg/kg	-1.96	0		0.98	0.86	1.1
		-0.78	0		2	4.23	7.24
		-0.39	0		0	1.44	2.48
		0.48	0		0.24	2.63	3.11
		-1.26	0		-0.92	0.46	1.6
		-0.2	0		-0.2	3.1	3.4
	CoV-2/JN.1 + VIR-7229 0.17mg/kg	-0.83	0		-0.83	0.12	0.71
		-1.1	0		-0.11	-0.88	0.77
		0.51	0		-0.51	-0.13	0.76
		-0.67	0		-2.91	-1.23	0.56
		-1.88	0		-0.81	-0.67	0.94
		-2.72	0		-2.25	-0.95	0
	CoV-2/JN.1 + Isotype 5mg/kg	0.74	0		-1.73	0.62	2.47
		0.55	0		-1.1	1.2	1.75
		0.36	0		-0.24	0.73	2.19
		0.24	0		-0.61	-0.36	2.06
		-0.24	0		-1.96	-0.12	2.32
		-0.32	0		-0.76	-1.41	-1.19
	No infection + VIR-7229 5mg/kg	-1.5	0		1.13	3.5	3.38
		-3.06	0		0.32	2.63	4.43
		-2.14	0		-0.43	1.07	3.32
		-1.49	0		1.03	3.54	4.69
		-1.99	0		-0.44	0.33	0.44
		-1.29	0		-0.43	1.08	2.59

## Sheet: Clinical score (JN.1)
	JN.1 experiment
	Score	days post-infection
		-1	0	1	2	3	4
	CoV-2/JN.1 + VIR-7229 5mg/kg	0	0		0	0	0
		0	0		0	0	0
		0	0		0	0	0
		0	0		0	0	0
		0	0		0	0	0
		0	0		0	0	0
	CoV-2/JN.1 + VIR-7229 1.5mg/kg	0	0		0	0	0
		0	0		0	0	0
		0	0		0	0	0
		0	0		0	0	0
		0	0		0	0	0
		0	0		0	0	0
	CoV-2/JN.1 + VIR-7229 0.5mg/kg	0	0		0	0	0
		0	0		0	0	0
		0	0		0	0	0
		0	0		0	0	0
		0	0		0	0	0
		0	0		0	0	0
	CoV-2/JN.1 + VIR-7229 0.17mg/kg	0	0		1	1	0
		0	0		0	0	0
		0	0		1	1	0
		0	0		1	0	0
		0	0		0	0	0
		0	0		1	0	0
	CoV-2/JN.1 + Isotype 5mg/kg	0	0		0	0	0
		0	0		1	0	0
		0	0		0	1	0
		0	0		0	0	0
		0	0		0	0	0
		0	0		1	0	0
	No infection + VIR-7229 5mg/kg	0	0		0	0	0
		0	0		0	0	0
		0	0		0	0	0
		0	0		0	0	0
		0	0		0	0	0
		0	0		0	0	0
	1: ruffled fur | 2: slow movements | 3: apathy | 4: absence of exploratory activity

## Sheet: Lung weight (JN.1)
	JN.1 experiment
	Lung weight to body weight ratio at 4 dpi (%)
	CoV-2/JN.1 + VIR-7229 5mg/kg	CoV-2/JN.1 + VIR-7229 1.5mg/kg	CoV-2/JN.1 + VIR-7229 0.5mg/kg	CoV-2/JN.1 + VIR-7229 0.17mg/kg	CoV-2/JN.1 + Isotype 5mg/kg	No infection + VIR-7229 5mg/kg
	0.429	0.525	0.606	0.587	0.602	0.483
	0.527	0.612	0.519	0.543	0.538	0.505
	0.597	0.522	0.637	0.63	0.595	0.518
	0.434	0.478	0.579	0.667	0.595	0.655
	0.516	0.596	0.451	0.8	0.717	0.435
	0.576	0.647	0.58	0.947	0.656	0.631

## Sheet: Viral RNA (JN.1)
	JN.1 experiment
	Viral RNA load in the lungs at 4 dpi (copies/ g of tissue)
	CoV-2/JN.1 + VIR-7229 5mg/kg	CoV-2/JN.1 + VIR-7229 1.5mg/kg	CoV-2/JN.1 + VIR-7229 0.5mg/kg	CoV-2/JN.1 + VIR-7229 0.17mg/kg	CoV-2/JN.1 + Isotype 5mg/kg
	2560000000	7440000000	52500000000	41800000000	37800000000
	1810000000	2040000000	23800000000	28000000000	50200000000
	6080000000	10700000000	22300000000	37600000000	39700000000
	2520000000	4620000000	20200000000	15700000000	48700000000
	2560000000	4020000000	32700000000	9350000000	39400000000
	1560000000	15300000000	11800000000	18800000000	89500000000

[truncated: 2 more sheets: Viral titer (JN.1), ELISA (JN.1)]
