# Supplementary material for: A potent pan-sarbecovirus neutralizing antibody resilient to epitope diversification
Source: Cell. Author manuscript; Available in PMC 2024 Dec 14. (PMC11645210; doi:10.1016/j.cell.2024.09.026)
Supplement: 4 — Data S4. Molecular dynamics simulation data related to Figure 5 [file NIHMS2027680-supplement-4.xlsx]

## Sheet: 1-MD-analysis
Analysis of molecular dynamics data (Dynamic epitope analysis)
VIR-7229:XBB.1.5					VIR-7229:EG.5					ACE2:XBB.1.5
Vir-7229	RBD-XBB.1.5	Fraction Occupancy	Per residue sum Fract. Occ.		VIR-7229	RBD-EG.5	Fraction Ocupancy	Per residue sum Fract. Occ.		ACE2	RBD-XBB.1.5	Fraction Occupancy	Per residue sum Fract. Occ.	% glycan mediated
L.N33	R403	0.775374	1.9817		L.N33	R403	0.69218	2.01997		glycan_4	Y365	0	0	100
L.Y34	R403	0.0898502			L.Y34	R403	0.144759			glycan_4	I368	0.03	0.03	100
L.D52	R403	0.998336			L.D52	R403	0.998336			glycan_4	Y369	0.22	0.22	100
L.Q55	R403	0.118136			L.D54	R403	0.00166389			glycan_4	N370	0.04	0.04	100
L.N33	G404	0.0199667	0.0199667		L.Q55	R403	0.183028			glycan_4	F371	0.04	0.04	100
L.G30	N405	0.078203	1.89351		L.N33	G404	0.0532446	0.0532446		glycan_4	A372	0.13	0.13	100
L.A31	N405	0.309484			L.V29	N405	0.00166389	1.92346		glycan_4	P373	0.27	0.27	100
L.Y32	N405	0.189684			L.G30	N405	0.078203			glycan_4	F374	0.18	0.18	100
L.N33	N405	1			L.A31	N405	0.349418			glycan_4	F375	0.4	0.4	100
L.Y34	N405	0.00166389			L.Y32	N405	0.168053			glycan_4	A376	0.2	0.2	100
L.D52	N405	0.15807			L.N33	N405	1			glycan_4	F377	0.15	0.15	100
L.V53	N405	0.0432612			L.Y34	N405	0.00332779			glycan_1	K378	0.02	0.12	100
L.K68	N405	0.113145			L.D52	N405	0.151414			glycan_4	K378	0.1
L.A31	E406	0.00499168	2.45092		L.V53	N405	0.0499168			glycan_1	Y380	0.02	0.05	100
L.Y32	E406	0.0449251			L.D54	N405	0.00166389			glycan_4	Y380	0.03
L.N33	E406	0.8203			L.K68	N405	0.1198			A.H34	R403	0.42	1.53	16.9935
L.Y34	E406	0.941764			L.A31	E406	0.00332779	2.36106		A.E37	R403	0.33
L.D52	E406	0.638935			L.Y32	E406	0.0415973			A.D38	R403	0
L.A31	S408	0.760399	0.913478		L.N33	E406	0.777038			A.K353	R403	0.52
L.Y32	S408	0.078203			L.Y34	E406	0.911814			glycan_1	R403	0.26
L.N33	S408	0.0748752			L.D52	E406	0.627288			glycan_1	G404	0.01	0.09	100
L.A31	Q409	0.0748752	1.92845		L.A31	S408	0.698835	0.815308		glycan_4	G404	0.08
L.Y32	Q409	0.851913			L.Y32	S408	0.0549085			A.A386	N405	0.01	0.52	96.1538
L.N33	Q409	0.0449251			L.N33	S408	0.0599002			A.A387	N405	0.01
L.Y34	Q409	0.956739			L.Y34	S408	0.00166389			glycan_1	N405	0.44
L.Y32	G413	0.0116473	0.0249584		L.A31	Q409	0.143095	2.00499		glycan_4	N405	0.06
L.S96	G413	0.00998336			L.Y32	Q409	0.87188			A.H34	E406	0	0.24	100
L.Y97	G413	0.00332779			L.N33	Q409	0.0815308			glycan_1	E406	0.24
L.A31	Q414	0.0432612	1.09484		L.Y34	Q409	0.908486			glycan_1	V407	0.02	0.11	100
L.Y32	Q414	0.986689			L.Y32	G413	0.00831947	0.0199667		glycan_4	V407	0.09
L.Y93	Q414	0.00166389			L.S96	G413	0.00831947			glycan_1	S408	0.45	0.55	100
L.G95	Q414	0.00831947			L.Y97	G413	0.00332779			glycan_4	S408	0.1
L.S96	Q414	0.00332779			L.A31	Q414	0.0698835	1.0782		glycan_1	Q409	0.56	0.57	100
L.Y97	Q414	0.0515807			L.Y32	Q414	0.963394			glycan_4	Q409	0.01
L.Y32	T415	0.986689	6.44426		L.Y34	Q414	0.00166389			glycan_4	I410	0	0	100
L.Y34	T415	0.490849			L.G95	Q414	0.00665557			glycan_1	A411	0.07	0.08	100
L.Y93	T415	1			L.S96	Q414	0.00166389			glycan_4	A411	0.01
L.G95	T415	0.988353			L.Y97	Q414	0.0349418			glycan_1	P412	0.05	0.05	100
L.S96	T415	0.995008			L.Y32	T415	0.983361	6.401		glycan_1	G413	0.25	0.25	100
L.Y97	T415	0.998336			L.Y34	T415	0.482529			glycan_1	Q414	0.65	0.69	100
H.Y107	T415	0.985025			L.Y93	T415	0.998336			glycan_4	Q414	0.04
L.Y32	G416	0.785358	3.48586		L.G95	T415	0.981697			glycan_1	T415	0.75	0.75	100
L.Y34	G416	1			L.S96	T415	0.986689			glycan_1	G416	0.54	0.54	100
L.Y93	G416	0.687188			L.Y97	T415	1			A.D30	N417	0.14	0.57	40.3509
L.Y97	G416	0.0133111			H.Y107	T415	0.968386			A.H34	N417	0.2
H.Y107	G416	1			L.Y32	G416	0.687188	3.50582		glycan_1	N417	0.23
L.Y34	N417	0.998336	2.99834		L.Y34	G416	0.998336			A.H34	I418	0.04	0.08	50
H.S105	N417	0.00499168			L.Y93	G416	0.775374			glycan_1	I418	0.04
H.Y107	N417	1			L.Y97	G416	0.0449251			glycan_1	D420	0.02	0.02	100
H.Y108	N417	0.995008			H.Y107	G416	1			glycan_1	Y421	0.02	0.02	100
L.Y34	I418	0.851913	0.851913		L.Y34	N417	0.995008	3		glycan_4	A435	0.08	0.08	100
H.Y59	D420	0.15807	2.04825		H.S105	N417	0.00499168			glycan_4	W436	0.05	0.05	100
L.Y93	D420	0.00499168			H.Y107	N417	1			A.Q325	N437	0	0.07	100
L.Y97	D420	0.881864			H.Y108	N417	1			glycan_4	N437	0.07
H.L104	D420	0.00332779			L.Y34	I418	0.865225	0.865225		A.Q325	N439	0.02	0.07	100
H.Y107	D420	1			H.D57	D420	0.00332779	2.04825		glycan_3	N439	0.05
H.L104	Y421	1	4.75874		H.Y59	D420	0.138103			glycan_3	K440	0.15	0.15	100
H.S105	Y421	1			L.Y93	D420	0.00166389			glycan_3	L441	0.05	0.05	100
H.Y106	Y421	0.988353			L.Y97	D420	0.905158			glycan_3	D442	0.02	0.02	100
H.Y107	Y421	1			H.Y107	D420	1			glycan_3	S443	0.17	0.17	100
H.Y108	Y421	0.770383			H.L104	Y421	1	4.86356		glycan_3	K444	0.18	0.18	100
L.Y97	K424	0.166389	0.166389		H.S105	Y421	1			A.Y41	P445	0.02	0.77	54.5455
L.Y51	Y453	0.00166389	0.878536		H.Y106	Y421	0.998336			A.Q42	P445	0.02
L.D52	Y453	0.178037			H.Y107	Y421	1			A.L45	P445	0.31
L.Q55	Y453	0.0798669			H.Y108	Y421	0.865225			glycan_3	P445	0.42
H.Y101	Y453	0.00332779			L.Y97	K424	0.0698835	0.0698835		A.Q42	S446	0.1	0.32	68.75
H.Y108	Y453	0.615641			L.Y51	Y453	0.00332779	0.861897		glycan_3	S446	0.22
H.L103	R454	0.00166389	0.941764		L.D52	Y453	0.163062			A.Q42	G447	0.01	0.01	0
H.Y108	R454	0.9401			L.Q55	Y453	0.121464			A.E35	Y449	0	1.79	0
L.Y51	L455	0.00166389	3.75374		H.Y108	Y453	0.574043			A.D38	Y449	0.94
H.Y101	L455	1			H.Y108	R454	0.890183	0.890183		A.L39	Y449	0.02
H.L104	L455	0.860233			H.Y101	L455	1	3.90017		A.Q42	Y449	0.83
H.S105	L455	0.891847			H.L104	L455	0.968386			A.H34	Y453	0.97	0.97	0
H.Y108	L455	1			H.S105	L455	0.93178			A.D30	L455	0.83	2.64	0.757576
H.Y101	F456	1	5.83361		H.Y108	L455	1			A.K31	L455	0.91
H.P102	F456	1			H.Y101	L456	1	5.69218		A.H34	L455	0.87
H.L103	F456	0.968386			H.P102	L456	1			A.E35	L455	0.01
H.L104	F456	1			H.L103	L456	0.998336			glycan_1	L455	0.02
H.S105	F456	0.991681			H.L104	L456	1			A.K26	F456	0	2.7	0
H.Y108	F456	0.873544			H.S105	L456	0.8203			A.T27	F456	0.98
H.Y53	R457	0.512479	2.94509		H.Y108	L456	0.873544			A.F28	F456	0
H.P102	R457	0.442596			H.Y53	R457	0.622296	2.79867		A.D30	F456	0.76
H.L103	R457	0.980033			H.P102	R457	0.166389			A.K31	F456	0.95
H.L104	R457	1			H.L103	R457	1			A.H34	F456	0.01
H.S105	R457	0.00998336			H.L104	R457	1			A.X18	K458	0.02	0.05	0
H.A52	K458	0.00166389	3.65557		H.S105	R457	0.00998336			A.S19	K458	0.01
H.Y53	K458	1			H.Y53	K458	1	3.67554		A.E23	K458	0.02
H.D54	K458	0.514143			H.D54	K458	0.62396			glycan_1	K460	0.01	0.01	100
H.S56	K458	0.0332779			H.S56	K458	0.0482529			A.X18	Y473	0.05	1.12	0
H.D57	K458	0.118136			H.D57	K458	0.00332779			A.S19	Y473	0.01
H.L103	K458	1			H.L103	K458	1			A.E23	Y473	0.12
H.L104	K458	0.988353			H.L104	K458	1			A.T27	Y473	0.94
H.Y53	S459	0.517471	1.65557		H.Y53	S459	0.602329	1.61231		A.X18	Q474	0.01	0.03	0
H.D54	S459	0.00499168			H.D54	S459	0.00166389			A.Q24	Q474	0.01
H.S56	S459	0.0216306			H.D57	S459	0.00831947			A.T27	Q474	0.01
H.D57	S459	0.1198			H.L104	S459	1			A.X18	A475	0.2	2.9	2.41379
H.L104	S459	0.991681			H.S56	K460	0.00499168	3.87854		A.S19	A475	0.2
H.S56	K460	0.00332779	3.82529		H.D57	K460	0.900166			A.T20	A475	0.17
H.D57	K460	0.886855			H.Y59	K460	0.921797			A.E23	A475	0.24
H.T58	K460	0.00166389			L.Y97	K460	0.90183			A.Q24	A475	0.99
H.Y59	K460	0.875208			H.L104	K460	0.998336			A.A25	A475	0
L.Y97	K460	0.923461			H.Y107	K460	0.151414			A.T27	A475	0.95
H.L104	K460	0.988353			H.L103	T470	0.00332779	0.00332779		A.F28	A475	0.01
H.Y107	K460	0.146423			H.L103	E471	0.014975	0.014975		A.M82	A475	0
H.L103	E471	0.0349418	0.0349418		H.L103	I472	0.00166389	0.00166389		A.Y83	A475	0.07
H.P102	I472	0.00166389	0.00166389		H.I27	Y473	0.103161	3.43927		glycan_2	A475	0.07
H.I27	Y473	0.0599002	3.54243		H.T28	Y473	0.00499168			A.X18	G476	0.15	1.6	5
H.T28	Y473	0.0349418			H.S30	Y473	0.331115			A.S19	G476	0.23
H.S30	Y473	0.449251			H.S31	Y473	0.953411			A.T20	G476	0.15
H.S31	Y473	0.955075			H.F32	Y473	0.014975			A.E23	G476	0
H.F32	Y473	0.0565724			H.Y53	Y473	0.046589			A.Q24	G476	0.98
H.Y53	Y473	0.0382696			H.K98	Y473	0.00166389			A.M82	G476	0
H.Y100	Y473	0.00166389			H.Y100	Y473	0.00332779			A.Y83	G476	0.01
H.Y101	Y473	0.00332779			H.Y101	Y473	0.0199667			glycan_2	G476	0.08
H.P102	Y473	0.986689			H.P102	Y473	0.985025			A.X18	N477	0.15	1.42	7.04225
H.L103	Y473	0.956739			H.L103	Y473	0.975042			A.S19	N477	0.24
H.I27	Q474	0.221298	0.633943		H.I27	Q474	0.296173	0.738769		A.T20	N477	0.26
H.T28	Q474	0.00166389			H.T28	Q474	0.00166389			A.I21	N477	0.04
H.S31	Q474	0.404326			H.S31	Q474	0.402662			A.Q24	N477	0.63
H.F32	Q474	0.00166389			H.F32	Q474	0.00665557			glycan_2	N477	0.1
H.P102	Q474	0.00499168			H.P102	Q474	0.031614			A.Q24	K478	0.01	0.17	88.2353
H.E1	A475	0.0232945	2.99168		H.I27	A475	0.687188	3.20799		A.M82	K478	0.01
H.I27	A475	0.678869			H.T28	A475	0.542429			glycan_2	K478	0.15
H.T28	A475	0.467554			H.S30	A475	0.00665557			glycan_2	A484	0	0	0
H.S31	A475	0.762063			H.S31	A475	0.768719			A.F28	G485	0	0.26	0
H.F32	A475	0.695507			H.F32	A475	0.710483			A.E75	G485	0
H.P102	A475	0.361065			H.K98	A475	0.00166389			A.L79	G485	0.25
H.L103	A475	0.00332779			H.P102	A475	0.490849			A.M82	G485	0
H.E1	G476	0.0216306	0.920133		H.I27	G476	0.628952	0.996672		A.Y83	G485	0.01
H.I27	G476	0.637271			H.T28	G476	0.269551			A.F28	P486	0.02	2.04	9.80392
H.T28	G476	0.191348			H.S31	G476	0.0881864			A.E75	P486	0.02
H.S31	G476	0.0698835			H.F32	G476	0.00998336			A.L79	P486	0.9
H.E1	N477	0.0432612	0.627288		H.Q3	N477	0.00831947	0.665557		A.M82	P486	0.8
H.S25	N477	0.0183028			H.S25	N477	0.0299501			A.Y83	P486	0.1
H.G26	N477	0.0199667			H.G26	N477	0.0449251			glycan_2	P486	0.2
H.I27	N477	0.507488			H.I27	N477	0.505824			A.Q24	N487	0.93	2.96	7.43243
H.T28	N477	0.0382696			H.T28	N477	0.0748752			A.A25	N487	0
H.E1	K478	0.00831947	0.00831947		H.F29	N477	0.00166389			A.F28	N487	0.05
H.E1	P486	0.00665557	0.0299501		H.I27	K478	0.00332779	0.00332779		A.L79	N487	0.09
L.S58	P486	0.0232945			L.S58	P486	0.031614	0.031614		A.M82	N487	0.69
H.E1	N487	0.151414	0.445923		H.V2	N487	0.00499168	0.392679		A.Y83	N487	0.98
H.V2	N487	0.0133111			H.I27	N487	0.0765391			glycan_2	N487	0.22
H.Q3	N487	0.00166389			H.T28	N487	0.198003			A.Q24	C488	0	0	0
H.I27	N487	0.0565724			H.F32	N487	0.0831947			A.K31	C488	0
H.T28	N487	0.138103			L.S58	N487	0.00332779			A.Y83	C488	0
H.S31	N487	0.00166389			H.K98	N487	0.014975			A.E23	Y489	0.01	4.89	0
H.F32	N487	0.0715474			H.P102	N487	0.0116473			A.Q24	Y489	0.79
H.K98	N487	0.00499168			H.T28	Y489	0.00499168	3.8802		A.A25	Y489	0.07
H.P102	N487	0.00665557			H.F32	Y489	0.906822			A.T27	Y489	0.99
H.E1	Y489	0.0432612	3.93178		L.S58	Y489	0.00998336			A.F28	Y489	0.99
H.T28	Y489	0.00499168			H.K98	Y489	0.231281			A.K31	Y489	0.95
H.S31	Y489	0.00166389			H.Y100	Y489	0.797005			A.Q76	Y489	0.02
H.F32	Y489	0.933444			H.Y101	Y489	0.886855			A.L79	Y489	0.1
H.K98	Y489	0.299501			H.P102	Y489	0.946755			A.M82	Y489	0.04
H.Y100	Y489	0.737105			H.D111	Y489	0.0965058			A.Y83	Y489	0.93
H.Y101	Y489	0.84193			H.Y101	S490	0.0615641	0.0615641		A.K31	S490	0.47	0.47	0
H.P102	Y489	0.955075			H.Y101	L492	0.00166389	0.00166389		A.E35	S490	0
H.D111	Y489	0.114809			L.Y51	Q493	0.382696	1.16972		A.K31	P491	0.02	0.02	0
H.Y101	S490	0.0798669	0.0798669		L.D52	Q493	0.0282862			A.K31	L492	0.74	0.78	0
L.Y51	Q493	0.252912	0.865225		L.Q55	Q493	0.222962			A.E35	L492	0.04
L.D52	Q493	0.00499168			H.Y101	Q493	0.53411			A.D30	Q493	0.06	2.96	0
L.Q55	Q493	0.166389			H.Y108	Q493	0.00166389			A.K31	Q493	0.9
H.Y101	Q493	0.439268			L.Q55	S494	0.00166389	0.00166389		A.F32	Q493	0.02
H.Y108	Q493	0.00166389			L.Y51	Y495	0.00332779	0.0183028		A.H34	Q493	0.99
L.D52	Y495	0.00166389	0.00166389		L.D52	Y495	0.00831947			A.E35	Q493	0.98
L.D54	Y501	0.00499168	0.0133111		L.Q55	Y495	0.00332779			A.D38	Q493	0.01
L.Q55	Y501	0.00831947			H.Y108	Y495	0.00332779			A.H34	S494	0.18	0.38	0
L.D54	G502	0.00499168	0.00499168		L.D54	R498	0.00166389	0.00166389		A.E35	S494	0.09
L.N33	G504	0.0366057	0.0366057		L.D54	Y501	0.0133111	0.0249584		A.D38	S494	0.07
L.N33	H505	0.327787	1.40599		L.Q55	Y501	0.0116473			A.K353	S494	0.04
L.D52	H505	0.314476			L.D54	G502	0.00499168	0.00499168		A.H34	Y495	0.09	0.59	0
L.V53	H505	0.124792			L.N33	G504	0.063228	0.063228		A.D38	Y495	0.08
L.D54	H505	0.557404			L.N33	H505	0.294509	1.38769		A.K353	Y495	0.42
L.Q55	H505	0.0449251			L.D52	H505	0.241265			A.H34	G496	0.02	0.57	0
L.S67	H505	0.00166389			L.V53	H505	0.12812			A.D38	G496	0.47
L.K68	H505	0.0332779			L.D54	H505	0.63228			A.K353	G496	0.08
L.S69	H505	0.00166389			L.Q55	H505	0.0582363			A.D38	F497	0.04	0.04	0
					L.K68	H505	0.0332779			A.K353	F497	0
										A.D38	R498	0.96	3.11	0
										A.Y41	R498	1
										A.Q42	R498	0.95
										A.L45	R498	0.18
										A.K353	R498	0.02
										A.Q325	P499	0.02	0.14	85.7143
										A.E329	P499	0
										A.N330	P499	0
										glycan_3	P499	0.12
										A.Y41	T500	1	5.28	3.2197
										A.L45	T500	0.04
										A.Q325	T500	0.04
										A.G326	T500	0.04
										A.N330	T500	1
										A.K353	T500	0.18
										A.G354	T500	0.8
										A.D355	T500	1
										A.F356	T500	0.01
										A.R357	T500	1
										glycan_3	T500	0.17
										A.E37	Y501	0	5.21	0
										A.D38	Y501	0.87
										A.Y41	Y501	1
										A.T324	Y501	0.05
										A.Q325	Y501	0.06
										A.G326	Y501	0
										A.G352	Y501	0.34
										A.K353	Y501	1
										A.G354	Y501	0.93
										A.D355	Y501	0.96
										A.T324	G502	0.27	3.37	0.593472
										A.Q325	G502	0.09
										A.K353	G502	1
										A.G354	G502	1
										A.D355	G502	0.98
										A.F356	G502	0.01
										glycan_1	G502	0.02
										A.T324	V503	0.11	0.53	22.6415
										A.Q325	V503	0.29
										A.G354	V503	0.01
										glycan_1	V503	0.05
										glycan_4	V503	0.07
										glycan_1	G504	0.11	0.16	100
										glycan_4	G504	0.05
										A.H34	H505	0.02	3.01	7.6412
										A.E37	H505	0.51
										A.K353	H505	1
										A.G354	H505	0.99
										A.A386	H505	0.07
										A.A387	H505	0.01
										A.R393	H505	0.09
										glycan_1	H505	0.14
										A.Q325	Q506	0.09
										glycan_4	Y508	0.09
								Contacts to RBD glycans:		glycan_4	n518	0.03
										glycan_3	m519	0
										glycan_4	m519	0.04
										glycan_5	m519	0
										A.Q325	m520	0
										glycan_3	m520	0.04
										glycan_4	m520	0.02
										glycan_5	m520	0.01
										A.Q325	n521	0
										A.G326	n521	0
										A.E329	n521	0
										glycan_3	n521	0.04
										glycan_4	n521	0.05
										A.G326	g522	0
										A.E329	g522	0
										A.N330	g522	0
										glycan_3	g522	0.04
										glycan_4	g522	0.2
										glycan_5	g522	0
										glycan_3	m523	0.02
										glycan_4	m523	0.14
										A.Q325	n524	0.05
										A.E329	n524	0.01
										glycan_3	n524	0.05
										glycan_4	n524	0.16
										glycan_5	n524	0.02
										A.Q325	g525	0.07
										A.G326	g525	0.05
										A.E329	g525	0.07
										A.N330	g525	0.04
										glycan_3	g525	0.04
										glycan_4	g525	0.16
										glycan_5	g525	0.09
											^Lower case letters indicate RBD glycans

## Sheet: 2-Xray-structure-analysis
Analysis of X-ray structures (Static epitope analysis)
Total number of contacts at each RBD position													Individual contacts at each RBD position
S2V29:BQ11			VIR-7229:XBB.1.5			VIR-7229:EG.5			ACE2:XBB.1.5				S2V29:BQ11			VIR-7229:XBB.1.5			VIR-7229:EG.5			ACE2:XBB.1.5
RBD residue	No. contacts		RBD residue	No. contacts		RBD residue	No. contacts		RBD residue	No. contacts			RBD residue	mAb residue		RBD residue	mAb residue		RBD residue	mAb residue		RBD residue	ACE2 residue
Arg403	3		Arg403	3		Arg403	3		Arg403	2			Arg403	L.Asn33		Arg403	L.Asp52		Arg403	L.Asp52		Arg403	His34
Asn405	1		Asn405	1		Asn405	1		Asn417	1			Arg403	L.Asp52		Arg403	L.Gln55		Arg403	L.Gln55		Arg403	Lys353
Gln409	1		Gln409	1		Gln409	1		Pro445	1			Arg403	L.Gln55		Arg403	L.Asn33		Arg403	L.Asn33		Asn417	His34
Thr415	4		Thr415	4		Thr415	5		Tyr449	2			Asn405	L.Asn33		Asn405	L.Asn33		Asn405	L.Asn33		Pro445	glycan_3
Gly416	2		Gly416	2		Gly416	3		Tyr453	1			Gln409	L.Tyr34		Gln409	L.Tyr34		Gln409	L.Tyr34		Tyr449	Asp38
Asn417	3		Asn417	3		Asn417	3		Leu455	3			Thr415	L.Tyr34		Thr415	L.Tyr97		Thr415	L.Tyr97		Tyr449	Gln42
Ile418*	1		Asp420	2		Ile418*	1		Phe456	2			Thr415	L.Tyr93		Thr415	H.Tyr107		Thr415	H.Tyr107		Tyr453	His34
Asp420	2		Tyr421	5		Asp420	2		Tyr473	1			Thr415	L.Tyr97		Thr415	L.Tyr93		Thr415	L.Tyr34		Leu455	Asp30
Tyr421	5		Tyr453	2		Tyr421	5		Ala475	3			Thr415	H.Tyr107		Thr415	L.Tyr34		Thr415	L.Tyr93		Leu455	Lys31
Tyr453	1		Arg454	1		Tyr453	1		Gly476	2			Gly416	L.Tyr34		Gly416	H.Tyr107		Thr415	L.Ser96		Leu455	His34
Arg454	1		Leu455	4		Arg454	1		Asn477	2			Gly416	H.Tyr107		Gly416	L.Tyr34		Gly416	L.Tyr34		Phe456	Thr27
Leu455	4		Phe456	6		Leu455	4		Pro486	2			Asn417	L.Tyr34		Asn417	H.Tyr108		Gly416	H.Tyr107		Phe456	Lys31
Phe456	6		Arg457	3		Phe456	6		Asn487	3			Asn417	H.Tyr107		Asn417	L.Tyr34		Gly416	L.Tyr97		Tyr473	Thr27
Arg457	4		Lys458	4		Arg457	3		Tyr489	5			Asn417	H.Tyr108		Asn417	H.Tyr107		Asn417	L.Tyr34		Ala475	Ser19
Lys458	4		Ser459	2		Lys458	4		Gln493	3			Ile418	L.Tyr34		Asp420	L.Tyr97		Asn417	H.Tyr108		Ala475	Gln24
Ser459	2		Lys460	2		Ser459	2		Gly496	1			Asp420	L.Tyr97		Asp420	H.Tyr107		Asn417	H.Tyr107		Ala475	Thr27
Lys460	2		Tyr473	3		Lys460	3		Arg498	3			Asp420	H.Tyr107		Tyr421	H.Ser105		Ile418	L.Tyr34		Gly476	Ser19
Tyr473	3		Gln474	1		Tyr473	3		Thr500	5			Tyr421	H.Leu104		Tyr421	H.Leu104		Asp420	L.Tyr97		Gly476	Gln24
Gln474	1		Ala475	4		Gln474	1		Tyr501	6			Tyr421	H.Ser105		Tyr421	H.Tyr108		Asp420	H.Tyr107		Asn477	Ser19
Ala475	5		Gly476	1		Ala475	5		Gly502	4			Tyr421	H.Tyr106		Tyr421	H.Tyr106		Tyr421	H.Ser105		Asn477	Thr20
Gly476	2		Asn477	1		Gly476	2		His505	2			Tyr421	H.Tyr107		Tyr421	H.Tyr107		Tyr421	H.Leu104		Pro486	Leu79
Asn477	1		Asn487	1		Asn477	1						Tyr421	H.Tyr108		Tyr453	H.Tyr108		Tyr421	H.Tyr108		Pro486	Met82
Asn487	1		Tyr489	5		Asn487	1						Tyr453	L.Gln55		Tyr453	L.Gln55		Tyr421	H.Tyr106		Asn487	Gln24
Tyr489	5		Gln493	3		Tyr489	5						Arg454	H.Tyr108		Arg454	H.Tyr108		Tyr421	H.Tyr107		Asn487	Met82
Gln493	3		His505	3		Gln493	3						Leu455	H.Tyr101		Leu455	H.Tyr108		Tyr453	L.Gln55		Asn487	Tyr83
His505	3					His505	3						Leu455	H.Leu104		Leu455	H.Tyr101		Arg454	H.Tyr108		Tyr489	Thr27
													Leu455	H.Ser105		Leu455	H.Ser105		Leu455	H.Tyr108		Tyr489	Phe28
													Leu455	H.Tyr108		Leu455	H.Leu104		Leu455	H.Tyr101		Tyr489	Lys31
*Residue 418 is not solvent exposed in the apo RBD, and does not make direct contact to the mAb despite its proximity.													Phe456	H.Tyr101		Phe456	H.Pro102		Leu455	H.Ser105		Tyr489	Leu79
Additionally, the distance of I418 from VIR-7229 is greater than 5Å prior to protonation in QuickPrep, and therefore it is not included in the epitope definition.													Phe456	H.Pro102		Phe456	H.Tyr101		Leu455	H.Leu104		Tyr489	Tyr83
													Phe456	H.Leu103		Phe456	H.Leu103		Phe456	H.Pro102		Gln493	Lys31
													Phe456	H.Leu104		Phe456	H.Leu104		Phe456	H.Leu103		Gln493	His34
													Phe456	H.Ser105		Phe456	H.Tyr108		Phe456	H.Tyr101		Gln493	Glu35
													Phe456	H.Tyr108		Phe456	H.Ser105		Phe456	H.Leu104		Gly496	Asp38
													Arg457	H.Tyr53		Arg457	H.Leu104		Phe456	H.Tyr108		Arg498	Asp38
													Arg457	H.Pro102		Arg457	H.Leu103		Phe456	H.Ser105		Arg498	Tyr41
													Arg457	H.Leu103		Arg457	H.Pro102		Arg457	H.Leu104		Arg498	Gln42
													Arg457	H.Leu104		Lys458	H.Tyr53		Arg457	H.Leu103		Thr500	Tyr41
													Lys458	H.Tyr53		Lys458	H.Leu103		Arg457	H.Pro102		Thr500	Leu45
													Lys458	H.Asp54		Lys458	H.Leu104		Lys458	H.Tyr53		Thr500	Asn330
													Lys458	H.Leu103		Lys458	H.Asp54		Lys458	H.Leu103		Thr500	Asp355
													Lys458	H.Leu104		Ser459	H.Leu104		Lys458	H.Leu104		Thr500	Arg357
													Ser459	H.Tyr53		Ser459	H.Tyr53		Lys458	H.Asp54		Tyr501	Asp38
													Ser459	H.Leu104		Lys460	H.Leu104		Ser459	H.Leu104		Tyr501	Tyr41
													Lys460	L.Tyr97		Lys460	L.Tyr97		Ser459	H.Tyr53		Tyr501	Gly352
													Lys460	H.Leu104		Tyr473	H.Leu103		Lys460	H.Leu104		Tyr501	Lys353
													Tyr473	H.Ser31		Tyr473	H.Ser31		Lys460	L.Tyr97		Tyr501	Gly354
													Tyr473	H.Pro102		Tyr473	H.Pro102		Lys460	H.Asp57		Tyr501	Asp355
													Tyr473	H.Leu103		Gln474	H.Ser31		Tyr473	H.Leu103		Gly502	Thr324
													Gln474	H.Ser31		Ala475	H.Phe32		Tyr473	H.Ser31		Gly502	Lys353
													Ala475	H.Ile27		Ala475	H.Ile27		Tyr473	H.Pro102		Gly502	Gly354
													Ala475	H.Thr28		Ala475	H.Thr28		Gln474	H.Ser31		Gly502	Asp355
													Ala475	H.Ser31		Ala475	H.Ser31		Ala475	H.Thr28		His505	Glu37
													Ala475	H.Phe32		Gly476	H.Ile27		Ala475	H.Phe32		His505	Lys353
													Ala475	H.Pro102		Asn477	H.Ile27		Ala475	H.Ile27
													Gly476	H.Ile27		Asn487	H.Thr28		Ala475	H.Pro102
													Gly476	H.Thr28		Tyr489	H.Phe32		Ala475	H.Ser31
													Asn477	H.Ile27		Tyr489	H.Tyr100		Gly476	H.Ile27
													Asn487	H.Thr28		Tyr489	H.Lys98		Gly476	H.Thr28
													Tyr489	H.Phe32		Tyr489	H.Tyr101		Asn477	H.Ile27
													Tyr489	H.Lys98		Tyr489	H.Pro102		Asn487	H.Thr28
													Tyr489	H.Tyr100		Gln493	L.Gln55		Tyr489	H.Phe32
													Tyr489	H.Tyr101		Gln493	H.Tyr101		Tyr489	H.Tyr100
													Tyr489	H.Pro102		Gln493	L.Tyr51		Tyr489	H.Lys98
													Gln493	L.Tyr51		His505	L.Asp54		Tyr489	H.Tyr101
													Gln493	L.Gln55		His505	L.Asp52		Tyr489	H.Pro102
													Gln493	H.Tyr101		His505	L.Asn33		Gln493	L.Gln55
													His505	L.Asn33					Gln493	L.Tyr51
													His505	L.Asp52					Gln493	H.Tyr101
													His505	L.Asp54					His505	L.Asp54
																			His505	L.Asp52
																			His505	L.Asn33

## Sheet: 3-ACE2-glycan-analysis
Analysis of ACE2 glycans in molecular dynamics data
GlycanName	monosaccharide ID	RBD contact residue	Fraction Occupancy		GlycanKey	GlycanID start	GlycanID end	N-link
glycan_1	606	G416	0		glycan_1	605	613	Asn90
glycan_1	606	N417	0.07		glycan_2	614	621	Asn103
glycan_1	607	N405	0.06		glycan_3	597	604	Asn53
glycan_1	607	S408	0.02		glycan_4	622	629	Asn322
glycan_1	607	Q409	0.11		glycan_5	640	646	Asn546
glycan_1	607	Q414	0.07		glycan_6	630	639	Asn432	(glycan_6 makes no RBD contacts)
glycan_1	607	T415	0.13
glycan_1	607	G416	0.07
glycan_1	607	N417	0.07
glycan_1	608	R403	0.12
glycan_1	608	N405	0.22
glycan_1	608	E406	0.19
glycan_1	608	S408	0.08
glycan_1	608	Q409	0.18
glycan_1	608	Q414	0.07
glycan_1	608	T415	0.07
glycan_1	608	G416	0.07
glycan_1	608	N417	0.07
glycan_1	608	I418	0.04
glycan_1	609	R403	0.25
glycan_1	609	G404	0
glycan_1	609	N405	0.44
glycan_1	609	E406	0.21
glycan_1	609	S408	0.05
glycan_1	609	Q409	0.07
glycan_1	609	Q414	0.04
glycan_1	609	T415	0.08
glycan_1	609	G416	0.07
glycan_1	609	N417	0.07
glycan_1	609	I418	0.03
glycan_1	609	D420	0.02
glycan_1	609	K460	0.01
glycan_1	609	G504	0.11
glycan_1	609	H505	0.14
glycan_1	610	K378	0.02
glycan_1	610	Y380	0.02
glycan_1	610	R403	0.26
glycan_1	610	G404	0.01
glycan_1	610	N405	0.24
glycan_1	610	E406	0.24
glycan_1	610	V407	0.02
glycan_1	610	S408	0.15
glycan_1	610	Q409	0.16
glycan_1	610	A411	0.04
glycan_1	610	P412	0.04
glycan_1	610	G413	0.03
glycan_1	610	Q414	0.08
glycan_1	610	T415	0.1
glycan_1	610	G416	0.1
glycan_1	610	N417	0.23
glycan_1	610	I418	0.03
glycan_1	610	D420	0
glycan_1	610	Y421	0.02
glycan_1	610	L455	0.02
glycan_1	610	G502	0.02
glycan_1	610	V503	0.05
glycan_1	610	G504	0.01
glycan_1	610	H505	0.04
glycan_1	611	R403	0
glycan_1	611	N405	0.23
glycan_1	611	E406	0.22
glycan_1	611	S408	0.45
glycan_1	611	Q409	0.56
glycan_1	611	P412	0.02
glycan_1	611	G413	0.13
glycan_1	611	Q414	0.55
glycan_1	611	T415	0.75
glycan_1	611	G416	0.54
glycan_1	611	N417	0.1
glycan_1	612	K378	0.01
glycan_1	612	Y380	0
glycan_1	612	G404	0
glycan_1	612	N405	0.05
glycan_1	612	E406	0.01
glycan_1	612	S408	0.42
glycan_1	612	Q409	0.22
glycan_1	612	A411	0.07
glycan_1	612	P412	0.05
glycan_1	612	G413	0.25
glycan_1	612	Q414	0.65
glycan_1	612	T415	0.42
glycan_1	612	G416	0.02
glycan_1	613	N417	0.04
glycan_2	617	N477	0.0470588
glycan_2	617	K478	0.0470588
glycan_2	617	P486	0.0156863
glycan_2	617	N487	0.0196078
glycan_2	618	A475	0.0666667
glycan_2	618	G476	0.0823529
glycan_2	618	N477	0.0980392
glycan_2	618	K478	0.145098
glycan_2	618	A484	0.00392157
glycan_2	618	P486	0.196078
glycan_2	618	N487	0.219608
glycan_2	620	K478	0.00392157
glycan_2	620	P486	0.00392157
glycan_3	602	S443	0.0117647
glycan_3	603	N343_glycan	0.0156863
glycan_3	601	K444	0.00784314
glycan_3	602	N343_glycan	0.0352941
glycan_3	603	N343_glycan	0.00784314
glycan_3	602	K440	0.113725
glycan_3	600	T500	0.172549
glycan_3	603	S443	0.168627
glycan_3	602	N343_glycan	0.054902
glycan_3	601	T500	0.0156863
glycan_3	603	K440	0.14902
glycan_3	603	N439	0.0470588
glycan_3	603	D442	0.0196078
glycan_3	598	N343_glycan	0.0313725
glycan_3	602	N439	0.00392157
glycan_3	602	N343_glycan	0.0156863
glycan_3	602	N343_glycan	0.0235294
glycan_3	603	N343_glycan	0.00392157
glycan_3	603	N343_glycan	0.0431373
glycan_3	599	N343_glycan	0.0235294
glycan_3	603	L441	0.054902
glycan_3	603	S446	0.0352941
glycan_3	599	P499	0.00784314
glycan_3	602	N343_glycan	0.00392157
glycan_3	599	K440	0.00784314
glycan_3	602	N343_glycan	0.0392157
glycan_3	600	P499	0.0196078
glycan_3	599	N343_glycan	0.0431373
glycan_3	601	P445	0.419608
glycan_3	600	P445	0.164706
glycan_3	603	N343_glycan	0.0431373
glycan_3	603	P499	0.121569
glycan_3	599	P445	0.239216
glycan_3	601	S446	0.223529
glycan_3	603	N343_glycan	0.0313725
glycan_3	600	N343_glycan	0.0196078
glycan_3	603	N343_glycan	0.0235294
glycan_3	603	K444	0.184314
glycan_3	602	P499	0.00784314
glycan_3	603	P445	0.196078
glycan_3	602	N343_glycan	0.0431373
glycan_3	600	S446	0.00392157
glycan_3	602	P445	0.0156863
glycan_3	602	K444	0.0156863
glycan_3	601	P499	0.00392157
glycan_4	628	F377	0.152941
glycan_4	627	K378	0.0862745
glycan_4	625	F377	0.0313725
glycan_4	627	F375	0.396078
glycan_4	627	V503	0.0745098
glycan_4	627	Q414	0.0156863
glycan_4	623	F375	0.0117647
glycan_4	628	V503	0.0745098
glycan_4	629	V503	0.0588235
glycan_4	623	V503	0.00784314
glycan_4	626	F374	0.0509804
glycan_4	627	G404	0.00784314
glycan_4	624	F374	0.0431373
glycan_4	626	V503	0.00392157
glycan_4	626	F375	0.109804
glycan_4	628	V407	0.0901961
glycan_4	627	N343_glycan	0.0196078
glycan_4	627	N343_glycan	0.12549
glycan_4	625	F375	0.188235
glycan_4	629	F375	0.00784314
glycan_4	623	F374	0.00392157
glycan_4	627	F374	0.184314
glycan_4	624	F375	0.152941
glycan_4	626	V407	0.00784314
glycan_4	629	F374	0.00392157
glycan_4	628	F374	0.160784
glycan_4	628	G404	0.0784314
glycan_4	627	V407	0.0392157
glycan_4	628	N370	0.0392157
glycan_4	624	N343_glycan	0.0823529
glycan_4	629	N343_glycan	0.0941176
glycan_4	624	S408	0.00784314
glycan_4	626	F377	0.0156863
glycan_4	628	F375	0.356863
glycan_4	627	Y508	0.0901961
glycan_4	627	N370	0.00392157
glycan_4	627	N343_glycan	0.156863
glycan_4	628	K378	0.101961
glycan_4	625	F374	0.121569
glycan_4	627	F377	0.0980392
glycan_4	628	G504	0.054902
glycan_4	623	N405	0.00784314
glycan_4	628	A376	0.2
glycan_4	628	I410	0.00392157
glycan_4	628	F371	0.0352941
glycan_4	627	W436	0.0431373
glycan_4	627	A435	0.0196078
glycan_4	627	F371	0.0156863
glycan_4	628	I368	0.0313725
glycan_4	627	Y380	0.0117647
glycan_4	622	N343_glycan	0.0156863
glycan_4	624	K378	0.0235294
glycan_4	624	N343_glycan	0.0196078
glycan_4	624	N343_glycan	0.152941
glycan_4	625	A372	0.0117647
glycan_4	625	N343_glycan	0.0352941
glycan_4	626	Y369	0.027451
glycan_4	626	G404	0.00392157
glycan_4	626	N343_glycan	0.0117647
glycan_4	627	Y369	0.0196078
glycan_4	627	A372	0.0705882
glycan_4	627	N343_glycan	0.0392157
glycan_4	628	P373	0.172549
glycan_4	628	Q414	0.0392157
glycan_4	628	N437	0.0196078
glycan_4	628	N343_glycan	0.00392157
glycan_4	628	N343_glycan	0.141176
glycan_4	626	P373	0.0509804
glycan_4	624	A376	0.00784314
glycan_4	629	Y508	0.0156863
glycan_4	628	S408	0.101961
glycan_4	629	N437	0.00392157
glycan_4	627	N405	0.00392157
glycan_4	626	N343_glycan	0.133333
glycan_4	625	Y369	0.00784314
glycan_4	628	Y380	0.027451
glycan_4	627	Q409	0.0117647
glycan_4	626	Y508	0.0156863
glycan_4	626	N343_glycan	0.054902
glycan_4	627	P373	0.270588
glycan_4	626	N343_glycan	0.0117647
glycan_4	628	N343_glycan	0.027451
glycan_4	628	A372	0.12549
glycan_4	623	N343_glycan	0.00392157
glycan_4	628	N405	0.0588235
glycan_4	626	N437	0.00392157
glycan_4	626	K378	0.0235294
glycan_4	627	N437	0.0745098
glycan_4	625	P373	0.0823529
glycan_4	626	Y365	0.00392157
glycan_4	628	Y365	0.00392157
glycan_4	628	W436	0.0509804
glycan_4	629	G504	0.00392157
glycan_4	626	N343_glycan	0.0352941
glycan_4	625	K378	0.0392157
glycan_4	625	A376	0.0313725
glycan_4	625	N343_glycan	0.203922
glycan_4	627	S408	0.0627451
glycan_4	628	N343_glycan	0.00784314
glycan_4	626	S408	0.00392157
glycan_4	628	N343_glycan	0.0313725
glycan_4	626	N343_glycan	0.0235294
glycan_4	628	A435	0.0784314
glycan_4	625	N343_glycan	0.0117647
glycan_4	627	N343_glycan	0.0901961
glycan_4	625	N343_glycan	0.0156863
glycan_4	629	N343_glycan	0.00392157
glycan_4	628	Y369	0.223529
glycan_4	628	N343_glycan	0.0235294
glycan_4	624	N343_glycan	0.0117647
glycan_4	626	A376	0.0392157
glycan_4	626	N343_glycan	0.0352941
glycan_4	627	N343_glycan	0.0705882
glycan_4	625	N343_glycan	0.0980392
glycan_4	625	N343_glycan	0.0823529
glycan_4	628	N343_glycan	0.0666667
glycan_4	623	G504	0.00784314
glycan_4	627	A376	0.152941
glycan_4	624	N343_glycan	0.156863
glycan_4	627	N343_glycan	0.0235294
glycan_4	628	A411	0.0117647
glycan_4	627	A411	0.0117647
glycan_4	623	N343_glycan	0.105882
glycan_4	628	Y508	0.0823529
glycan_4	626	A372	0.027451
glycan_5	645	N343_glycan	0.01
glycan_5	644	N343_glycan	0.08
glycan_5	643	N343_glycan	0.09
glycan_5	646	N343_glycan	0
glycan_5	646	N343_glycan	0.01
glycan_5	642	N343_glycan	0.03
glycan_5	644	N343_glycan	0
glycan_5	644	N343_glycan	0.02
glycan_5	646	N343_glycan	0.03
glycan_5	644	N343_glycan	0.01
glycan_5	645	N343_glycan	0.03
