# Supplementary material for: A potent pan-sarbecovirus neutralizing antibody resilient to epitope diversification
Source: Cell. Author manuscript; Available in PMC 2024 Dec 14. (PMC11645210; doi:10.1016/j.cell.2024.09.026)
Supplement: 5 — Data S5. Resistance selection, bioinformatic analysis, and pseudovirus infectivity related to Figures 6 and S6 [file NIHMS2027680-supplement-5.xlsx]

## Sheet: 1. Serial passage summary
	Lowest [mAb] (ug/ml) with less than or equal to 25% CPE:
	Strain	Rep	P1	P2	P3	P4	P5	P6	P7	P8	P9	P10
VIR-7229	Wuhan	A	5	1.25	1.25	1.25	1.25	1.25	1.25	0.31	5	0.078	Experiment terminated after P10
		B	1.25	1.25	1.25	1.25	5	0.31	1.25	0.31	0.31	1.25	Experiment terminated after P10
	XBB.1.5	A	1.25	0.31	0.31	1.25	0.31	1.25	1.25				Experiment terminated after P7
		B	1.25	0.31	0.078	0.31	20	20	5				Experiment terminated after P7
	EG.5	A	5	20	>20	R357I/L455W
		B	5	>20	T415I/L455W
	XBB.1.5.70	A	5	>20	D420N
		B	20	>20	D420N/T941K
SA55	XBB.1.5	A	>20	G504D
		B	>20	G504D
	EG.5	A	>20	G504D
		B	>20	G504D
	XBB.1.5.70	A	>20	G504D
		B	>20	G504D
OMI42	XBB.1.5	A	>20	F456L
		B	>20	F456L

## Sheet: 2.Wuhan VIR-7229 serial passage
rVSV-spike (Wuhan Hu-1) VIR-7229 Resistance
Passage 1, day 3
	Ab (ng/ml)	20000	5000	1250	312.5	78.125	19.5312	4.88281	no Ab	uninfected
VIR-7229 Wu-1 Rep A	% CPE	0	10	100	80	100	100	100	100	0
VIR-7229 Wu-1 Rep B	% CPE	0	0	10	60	100	100	100	100	0
		wells selected for passaging
Passage 2, day 3
	Ab (ng/ml)	20000	5000	1250	312.5	78.125	19.5312	4.88281	no Ab	uninfected
VIR-7229 Wu-1 Rep A	% CPE	0	0	5	65	80	100	100	100	0
VIR-7229 Wu-1 Rep B	% CPE	5	10	20	75	85	100	100	100	0
		wells selected for passaging
Passage 3, day 3
	Ab (ng/ml)	20000	5000	1250	312.5	78.125	19.5312	4.88281	no Ab	uninfected
VIR-7229 Wu-1 Rep A	% CPE	0	0	15	100	100	100	100	100	0
VIR-7229 Wu-1 Rep B	% CPE	0	0	0	40	100	100	100	100	0
		wells selected for passaging
Passage 4, day 3
	Ab (ng/ml)	20000	5000	1250	312.5	78.125	19.5312	4.88281	no Ab	uninfected
VIR-7229 Wu-1 Rep A	% CPE	0	5	25	60	100	100	100	100	0
VIR-7229 Wu-1 Rep B	% CPE	0	0	20	50	90	100	100	100	0
		wells selected for passaging
Passage 5, day 3
	Ab (ng/ml)	20000	5000	1250	312.5	78.125	19.5312	4.88281	no Ab	uninfected
VIR-7229 Wu-1 Rep A	% CPE	0	0	5	70	100	100	100	100	0
VIR-7229 Wu-1 Rep B	% CPE	0	0	35	50	100	100	100	100	0
		wells selected for passaging
Passage 6, day 3
	Ab (ng/ml)	20000	5000	1250	312.5	78.125	19.5312	4.88281	no Ab	uninfected
VIR-7229 Wu-1 Rep A	% CPE	0	0	10	60	100	100	100	100	0
VIR-7229 Wu-1 Rep B	% CPE	0	0	0	0	40	100	100	100	0
		wells selected for passaging
Passage 7, day 3
	Ab (ng/ml)	20000	5000	1250	312.5	78.125	19.5312	4.88281	no Ab	uninfected
VIR-7229 Wu-1 Rep A	% CPE	0	0	5	90	100	100	100	100	0
VIR-7229 Wu-1 Rep B	% CPE	0	0	5	35	100	100	100	100	0
		wells selected for passaging
Passage 8, day 3
	Ab (ng/ml)	20000	5000	1250	312.5	78.125	19.5312	4.88281	no Ab	uninfected
VIR-7229 Wu-1 Rep A	% CPE	0	0	0	5	90	100	100	100	0
VIR-7229 Wu-1 Rep B	% CPE	0	5	0	20	90	100	100	100	0
		wells selected for passaging
Passage 9, day 3
	Ab (ng/ml)	20000	5000	1250	312.5	78.125	19.5312	4.88281	no Ab	uninfected
VIR-7229 Wu-1 Rep A	% CPE	0	0	30	100	100	100	100	100	0
VIR-7229 Wu-1 Rep B	% CPE	0	0	0	15	90	100	100	100	0
		wells selected for passaging
Passage 10, day 3
	Ab (ng/ml)	20000	5000	1250	312.5	78.125	19.5312	4.88281	no Ab	uninfected
VIR-7229 Wu-1 Rep A	% CPE	0	0	0	5	25	100	100	100	0
VIR-7229 Wu-1 Rep B	% CPE	0	0	5	40	100	100	100	100	0
		wells selected for passaging
Sequencing Results
rVSV-spike Wuhan Hu-1
mAb	Virus Lineage	Passage #	[mAb] ng/mL	Platform	AA Change
	Parental	0	0	Nanopore	N/A
VIR-7229	Rep A	10	78.13	Nanopore	N/A
VIR-7229	Rep B	10	312.5	Nanopore	N/A
	No treatment (Rep A)	10	0	Nanopore	T941K, I1115V
	No treatment (Rep B)	10	0	Nanopore	H245R, S247R, A372T, R685S, K1181E

## Sheet: 3. XBB.1.5 7229 serial passage
rVSV-spike (XBB.1.5) VIR-7229 Resistance
Passage 1, day 3
	Ab (ng/ml)	20000	5000	1250	312.5	78.13	19.53	4.88	no Ab	uninfected
VIR-7229 XBB.1.5 Rep A	% CPE	0	10	10	50	70	100	100	90	0
VIR-7229 XBB.1.5 Rep B	% CPE	0	0	10	50	85	100	90	100	0
		wells selected for passaging
Passage 2, day 3
	Ab (ng/ml)	20000	5000	1250	312.5	78.13	19.53	4.88	no Ab	uninfected
VIR-7229 XBB.1.5 Rep A	% CPE	0	0	0	10	40	80	100	100	0
VIR-7229 XBB.1.5 Rep B	% CPE	0	0	0	0	35	100	100	100	0
		wells selected for passaging
Passage 3, day 3
	Ab (ng/ml)	20000	5000	1250	312.5	78.13	19.53	4.88	no Ab	uninfected
VIR-7229 XBB.1.5 Rep A	% CPE	0	0	5	15	100	100	100	100	0
VIR-7229 XBB.1.5 Rep B	% CPE	0	0	0	0	5	50	100	100	0
		wells selected for passaging
Passage 4, day 3
	Ab (ng/ml)	20000	5000	1250	312.5	78.13	19.53	4.88	no Ab	uninfected
VIR-7229 XBB.1.5 Rep A	% CPE	0	0	5	30	100	100	100	100	0
VIR-7229 XBB.1.5 Rep B	% CPE	0	0	0	10	95	100	100	100	0
		wells selected for passaging
Passage 5, day 3
	Ab (ng/ml)	20000	5000	1250	312.5	78.13	19.53	4.88	no Ab	uninfected
VIR-7229 XBB.1.5 Rep A	% CPE	0	0	0	10	80	100	100	100	0
VIR-7229 XBB.1.5 Rep B	% CPE	5	30	40	95	100	100	100	100	0
		wells selected for passaging
Passage 6, day 3
	Ab (ng/ml)	20000	5000	1250	312.5	78.13	19.53	4.88	no Ab	uninfected
VIR-7229 XBB.1.5 Rep A	% CPE	0	0	5	30	100	100	100	100	0
VIR-7229 XBB.1.5 Rep B	% CPE	0	35	50	100	100	100	100	100	0
		wells selected for passaging
Passage 7, day 3
	Ab (ng/ml)	20000	5000	1250	312.5	78.13	19.53	4.88	no Ab	uninfected
VIR-7229 XBB.1.5 Rep A	% CPE	0	5	25	65	100	100	100	100	0
VIR-7229 XBB.1.5 Rep B	% CPE	0	20	55	90	100	100	95	100	0
		wells selected for passaging
Sequencing Results
rVSV-spike XBB.1.5
mAb	Virus Lineage	Passage #	[mAb] ng/mL	Platform	AA Change
VIR-7229	Parental	0	0	Nanopore	N/A
VIR-7229	Rep B	5	20000	Nanopore	A958D
VIR-7229	Rep A	7	1250	Nanopore	N/A
	No treatment (Rep A)	7	0	Nanopore	N405K, A958D, K986E
	No treatment (Rep B)	5	0	Nanopore	A958D

## Sheet: 4.XBB.1.5 Omi-42 serial passage
rVSV-spike (XBB.1.5) OMI42 Resistance
Passage 1, day 3
	Ab (ng/ml)	20000	5000	1250	312.5	78.125	19.5312	4.88281	no Ab	uninfected
OMI42 XBB.1.5 Rep A	% CPE	40	70	90	100	100	100	100	100	0
OMI42 XBB.1.5 Rep B	% CPE	70	80	100	100	100	100	100	100	0
		wells selected for passaging
Passage 2, day 3
	Ab (ng/ml)	20000	5000	1250	312.5	78.125	19.5312	4.88281	no Ab	uninfected
OMI42 XBB.1.5 Rep A	% CPE	100	100	100	100	100	100	100	100	0
OMI42 XBB.1.5 Rep B	% CPE	100	100	100	100	100	100	100	100	0	study ended, full escape
Sequencing Results
rVSV-spike XBB.1.5
mAb	Virus Lineage	Passage #	[mAb] ng/mL	Platform	AA Change
	Parental	0	0	Nanopore	N/A
OMI42	Rep A	1	20000	Nanopore	F456L
OMI42	Rep B	1	20000	Nanopore	F456L
	No treatment	1	0	Nanopore	N/A

## Sheet: 5. XBB.1.5 SA55 serial passage
rVSV-spike (XBB.1.5) SA55 Resistance
Passage 1, day 3
	Ab (ng/ml)	20000	5000	1250	312.5	78.125	19.5312	4.88281	no Ab	uninfected
SA55 XBB.1.5 Rep A	% CPE	100	100	100	80	90	95	90	100	0
SA55 XBB.1.5 Rep B	% CPE	100	100	100	95	100	100	90	100	0
		wells selected for passaging
Passage 2, day 3
	Ab (ng/ml)	20000	5000	1250	312.5	78.125	19.5312	4.88281	no Ab	uninfected
SA55 XBB.1.5 Rep A	% CPE	100	100	100	100	100	100	100	100	0
SA55 XBB.1.5 Rep B	% CPE	100	100	100	100	100	100	100	100	0
		wells selected for passaging
Sequencing Results
rVSV-spike XBB.1.5
mAb	Virus Lineage	Passage #	[mAb] ng/mL	Platform	AA Change
	Parental	0	0	Nanopore	N/A
SA55	Rep A	1	20000	Nanopore	G504D
SA55	Rep B	1	20000	Nanopore	G504D
	No treatment	1	0	Nanopore	N/A

## Sheet: 6. EG.5 VIR-7229 serial passage
rVSV-spike (EG.5) VIR-7229 Resistance
Passage 1, day 3
	Ab (ng/ml)	20000	5000	1250	312.5	78.125	19.5312	4.88281	no Ab	uninfected
VIR-7229 EG.5 Rep A	% CPE	0	10	70	95	100	100	100	100	0
VIR-7229 EG.5 Rep B	% CPE	0	5	35	55	80	100	100	100	0
		wells selected for passaging
Passage 2, day 3
	Ab (ng/ml)	20000	5000	1250	312.5	78.125	19.5312	4.88281	no Ab	uninfected
VIR-7229 EG.5 Rep A	% CPE	45	70	90	100	100	100	100	100	0
VIR-7229 EG.5 Rep B	% CPE	10	55	100	100	100	100	100	100	0
		wells selected for passaging
Passage 3, day 3
	Ab (ng/ml)	20000	5000	1250	312.5	78.125	19.5312	4.88281	no Ab	uninfected
VIR-7229 EG.5 Rep A	% CPE	60	90	90	100	100	100	100	100	0
VIR-7229 EG.5 Rep B	% CPE	90	90	100	100	100	100	100	100	0
		wells selected for passaging
Sequencing Results
rVSV-spike EG.5
mAb	Virus Lineage	Passage #	[mAb] ng/mL	Platform	AA Change
	Parental	0	0	Nanopore	N/A
VIR-7229	Rep A	2	20000	Nanopore	T415I, L455W
VIR-7229	Rep B	3	20000	Nanopore	R357I, L455W
	No treatment (Rep A)	2	0	Nanopore	F375S
	No treatment (Rep B)	3	0	Nanopore	F375S

## Sheet: 7. EG.5 SA55 serial passage
rVSV-spike (EG.5) SA55 Resistance
Passage 1, day 3
	Ab (ng/ml)	20000	5000	1250	312.5	78.125	19.5312	4.88281	no Ab	uninfected
SA55 EG.5 Rep A	% CPE	100	100	100	95	100	100	100	100	0
SA55 EG.5 Rep B	% CPE	70	95	100	100	100	95	100	100	0
		wells selected for passaging
Passage 2, day 3
	Ab (ng/ml)	20000	5000	1250	312.5	78.125	19.5312	4.88281	no Ab	uninfected
SA55 EG.5 Rep A	% CPE	100	100	100	100	100	100	100	100	0
SA55 EG.5 Rep B	% CPE	100	100	100	100	100	100	100	100	0
		wells selected for passaging
Sequencing Results
rVSV-spike EG.5
mAb	Virus Lineage	Passage #	[mAb] ng/mL	Platform	AA Change
	Parental	0	0	Nanopore	N/A
SA55	Rep A	1	20000	Nanopore	G504D
SA55	Rep B	1	20000	Nanopore	G504D
	No treatment (Rep A)	1	0	Nanopore	N/A
	No treatment (Rep B)	1	0	Nanopore	N/A

## Sheet: 8. XBB.1.5.70 VIR-7229 ser pas
rVSV-spike (XBB.1.5.70) VIR-7229 Resistance
Passage 1, day 3
	Ab (ng/ml)	20000	5000	1250	312.5	78.125	19.5312	4.88281	no Ab	uninfected
VIR-7229 XBB.1.5.70 Rep A	% CPE	5	10	90	100	100	100	100	100	0
VIR-7229 XBB.1.5.70 Rep B	% CPE	0	40	80	100	100	95	100	100	0
		wells selected for passaging
Passage 2, day 3
	Ab (ng/ml)	20000	5000	1250	312.5	78.125	19.5312	4.88281	no Ab	uninfected
VIR-7229 XBB.1.5.70 Rep A	% CPE	60	100	100	100	100	100	100	100	0
VIR-7229 XBB.1.5.70 Rep B	% CPE	45	100	100	100	100	100	100	100	0
		wells selected for passaging
Sequencing Results
rVSV-spike XBB.1.5.70
mAb	Virus Lineage	Passage #	[mAb] ng/mL	Platform	AA Change
	Parental	0	0	Nanopore	N/A
VIR-7229	Rep A	2	20000	Nanopore	D420N
VIR-7229	Rep B	2	20000	Nanopore	D420N, T941K
	No treatment (Rep A)	2	0	Nanopore	N/A
	No treatment (Rep B)	2	0	Nanopore	N/A

## Sheet: 9. XBB.1.5.70 SA55 ser pas
rVSV-spike (XBB.1.5.70) SA55 Resistance
Passage 1, day 3
	Ab (ng/ml)	20000	5000	1250	312.5	78.125	19.5312	4.88281	no Ab	uninfected
SA55 XBB.1.5.70 Rep A	% CPE	100	100	100	100	100	100	100	100	0
SA55 XBB.1.5.70 Rep B	% CPE	95	100	100	100	100	95	100	100	0
		wells selected for passaging
Sequencing Results
rVSV-spike XBB.1.5.70
mAb	Virus Lineage	Passage #	[mAb] ng/mL	Platform	AA Change
	Parental	0	0	Nanopore	N/A
SA55	Rep A	1	20000	Nanopore	G504D
SA55	Rep B	1	20000	Nanopore	G504D
	No treatment (Rep A)	1	0	Nanopore	N/A
	No treatment (Rep B)	1	0	Nanopore	N/A

## Sheet: 10. Plaque assay, VIR-7229
VIR-7229
BQ.1.1				XBB.1
No escape clones selected				No escape clones selected
Virus plaques without mAb in the overlay
(Virus inoculum is lower than plate with mAb in overlay)
Example BQ.1.1 plate with VIR-7229 in the overlay
Example XBB.1 plate with VIR-7229 in the overlay

[truncated: 3 more sheets: 11. Plaque assay, SA55, 12. trimer_variant_frequency, 13. PsV infectivity]
